# Supplementary material for: Initial experience with percutaneous coronary sinus catheter placement in minimally invasive cardiac surgery in an academic center
Source: BMC Anesthesiol. 2016 Jul 11;16:33. doi: 10.1186/s12871-016-0203-4 (PMC4940684; doi:10.1186/s12871-016-0203-4)
Supplement: Additional file 1: — Available data. (XLS 95 kb) [file 12871_2016_203_MOESM1_ESM.xls]

## Sheet: Sheet1
The Use of Percutaneous Coronary Sinus Catheter in Minimally Invasive Cardiac Surgery by the Anesthesiologist
(between December 2009 and April 2012)
CSC(+)								0 No, 1 Yes					0 none, 1 yes
	Date of surgery	Age	Sex	Height	Weight	BMI	Type of cardiac surgery	Enlarged LV	Enlarged RV	Enlarged LA	Enlarged RA	Ao Dilation	Pacing/AICD lead	from induction to ready for surgery	Complication	Anesthesiologist	Comment
1	2009-12-28	59	M	1.83	96.7	30.2	micsAVR	0	0	0	0	0	0	102		A
2	2010-01-15	58	M	1.8	69.2	21.9	micsAVR	0	0	0	0	0	0	132		A
3	2010-02-16	85	F	1.58	66.6	24.6	AVR,MVP	1	1	1	1	0	0	50		A
4	2010-02-23	53	M	1.83	89.7	27.6	mics, ascending aorta repair	0	0	0	0	1	0	93		A
5	2010-03-05	41	M	1.82	105	31.7	micsAVR	0	0	1	0	0	0	85		B
6	2010-03-30	70	M	1.83	82	24.6	AVR	1	1	1	1	0	0	135		A
7	2010-04-06	58	M	1.89	76.9	23.5	micsMVP	0	0	1	0	0	0	90		A
8	2010-04-29	82	M	1.79	74.6	23.9	CABG	0	0	1	0	0	0	68		C
9	2010-04-30	34	F	1.68	81.6	31.3	micsAVR	0	0	0	0	0	0	80		B
10	2010-04-30	62	M	1.8	64.6	19.9	micsAVR	0	0	0	0	0	0	60		C
11	2010-05-14	86	M	1.75	87.5	28.6	micsAVR	0	1	1	1	0	0	72		A
12	2010-05-18	88	M	1.75	104.1	34	AVR	1	0	1	0	0	0	CASE CANCELLED TIME UNDETERMINED		A	Placement failure
13	2010-05-21	74	M	1.7	66.2	22	micsMVP	0	0	1	1	0	0	133		B
14	2010-05-21	62	M	1.7	59	20.4	micsMVP	0	0	1	0	0	1	120		A
15	2010-06-01	83	M	1.76	78.6	25.4	AVR	0	0	1	1	0	0	80		A
16	2010-06-07	77	M	1.72	66.6	23.8	micsMVP	1	0	1	1	0	0	98		D
17	2010-06-08	76	M	1.7	79.1	30.1	micsMVP	0	1	1	0	0	0	86		E
18	2010-06-14	65	F	1.65	97	34.6	micsMVP	0	0	1	1	0	0	162		B
19	2010-07-02	78	M	1.7	70	25.8	micsAVR	0	0	1	0	0	0	83		A
20	2010-07-19	86	M	1.77	96.8	26.4	micsAVR	0	1	0	0	0	0	142		A
21	2010-08-17	57	M	1.7	62.3	21.6	MVR	1	1	1	1	0	0	163		C
22	2010-08-20	77	M	1.73	75.2	26	micsMVP	1	0	1	0	0	0	83		B
23	2010-08-24	76		1.86	97.5	30.2	mics AVR	0	0	1	1	0	0	138		B	Placement failure
24	2010-08-26	69	F	1.68	63.1	22.5	micsAVR	0	0	1	0	0	0	89		C
25	2010-09-21	81	M	1.76	103.1	34.4	MVP	0	0	1	0	0	0	120		B
26	2010-10-14	55	M	1.67	96.5	38.6	micsMVR	0	1	1	1	0	0	160		B
27	2010-10-28	81	M	1.81	101.6	31.1	micsAVR	0	0	1	1	0	0	97		A
28	2010-11-01	59	F	1.83	70.7	21.3	micsMVP	0	0	0	0	0	0	133		B
29	2010-11-02	78	M	1.69	104.1	36.1	micsAVR	0	0	1	0	0	0	88		B
30	2010-11-04	56	M	1.73	96.1	31.2	micsMVP	0	0	1	0	0	0	133		A
31	2010-11-08	63	F	1.73	71.4	23.9	micsAVR	0	0	0	0	0	0	151		A	Placement failure
32	2010-11-30	87	M	1.67	81.7	30.4	micsAVR	0	0	0	0	1	1	118		A
33	2010-12-14	39	F	1.59	53.9	21.4	micsMVP	0	0	0	0	0	0	151		A	Placement failure
34	2011-02-15	42	M	1.83	89	26.7	micsMVP	0	0	0	0	0	0	103		A
35	2011-02-22	42	M	1.93	90.2	24.3	micsMVP	0	1	1	1	0	0	101		A
36	2011-02-28	70	M	1.73	71	23.8	MVR	0	0	1	0	1	0	86		A
37	2011-03-25	72	M	1.7	107.2	37.7	micsAVR	0	0	0	0	0	0	CASE CANCELLED TIME UNDETERMINED	CS damage	A	Placement failure
38	2011-04-05	80	M	1.83	94.2	28.2	micsAVR	0	0	0	0	0	0	83		C
39	2011-04-08	68	F	1.58	80.7	32.4	micsAVR	0	0	1	0	0	1	103		E
40	2011-04-12	58	M	1.63	85.2	30.5	AVR	1	0	0	0	0	0	185		A	Placement failure
41	2011-04-14	88	M	1.71	82	28.1	micsAVR	0	0	1	0	0	0	91		C
42	2011-04-21	51	M	1.7	90.7	31.4	micsMVP	1	0	1	1	0	1	112		C	Placement failure
43	2011-04-25	70	M	1.75	82.6	27	micsAVR	0	0	0	0	0	0	57		B
44	2011-04-25	76	M	1.72	78.3	26.5	micsAVR	1	0	0	0	0	0	69		B
45	2011-04-26	73	F	1.5	86.4	38.6	micsAVR	0	0	0	0	0	0	104		A
46	2011-04-28	68	F	1.62	74.9	28.1	MVP	0	1	1	0	0	0	179		A
47	2011-04-29	58	M	1.87	105.1	30.1	micsAVR	0	0	0	0	0	0	91		A
48	2011-05-05	37	M	1.85	86	25.1	micsAVP	1	0	1	0	0	0	70		C
49	2011-05-06	56	F	1.64	77	28.7	micsMVP	0	0	1	0	0	0	48		G
50	2011-05-09	34	F	1.58	128.8	45.3	MVR	0	1	1	1	0	0	93		C
51	2011-05-10	60	M	1.72	80.4	27.2	micsAVR	0	0	0	0	0	0	84		C
52	2011-05-12	78	M	1.85	114.9	33.4	micsAVR	0	0	0	0	1	0	81		C
53	2011-05-13	56	M	1.71	97.7	33.5	micsAVR	0	0	0	0	0	0	64		D
54	2011-05-16	50	F	1.57	58.2	23.7	micsMVP	0	0	1	0	0	0	87		A
55	2011-05-19	64	F	1.6	97.7	38.2	micsAVR	0	0	1	0	0	0	73		B
56	2011-05-24	70	F	1.6	70.2	27.5	MVP	1	0	1	0	0	0	159		E	Placement failure
57	2011-06-02	59	F	1.63	52.6	20	micsAVR	0	0	1	0	0	0	108		E
58	2011-06-06	86	F	1.5	67.9	30.2	micsAVR	0	0	1	0	0	0	59		C
59	2011-07-11	54	F	1.5	52.7	23.4	AVR	0	0	1	0	0	0	107		E	Placement failure
60	2011-07-15	37	M	1.85	109	31.8	micsMVP	0	0	0	0	0	0	79		C
61	2011-07-22	67	M	1.73	75.8	25.4	micsMVR	0	1	1	1	0	0	90		E
62	2011-08-09	67	M	1.8	85.1	26.2	micsAVR	0	0	1	0	0	0	150		C
63	2011-08-23	49	M	1.77	76.2	24.4	micsMVP	0	0	0	0	0	0	95		D
64	2011-08-30	45	M	1.83	95	28.4	micsMVP	0	0	1	0	1	0	88		F
65	2011-09-01	79	M	1.88	95.5	27.1	micsAVR	0	0	1	0	0	0	105		A
66	2011-09-16	55	M	1.78	84.1	26.6	micsMVP	0	0	1	0	0	0	111		B
67	2011-09-22	60	F	1.58	55.5	22.4	MVP	0	0	0	0	0	0	140		A
68	2011-10-13	73	M	1.78	67.1	21.3	excision of anterior leaflet mitral mass	0	1	1	1	0	0	153		A
69	2011-11-01	75	F	1.69	80.1	27.9	MVR	0	0	1	0	0	0	98		C
70	2011-11-07	58	F	1.63	87.1	33	MVP	0	0	1	0	0	0	131		A
71	2012-01-09	64	F	1.6	71.9	28.1	micsAVR	0	0	0	1	0	0	114		F
72	2012-01-10	55	F	1.52	57.5	24.9	micsMVP	0	0	1	1	0	0	86		A
73	2012-01-17	83	M	1.75	102.2	33.3	AVR	0	0	1	0	0	1	97		G
74	2012-02-02	46	F	1.65	89.8	33	micsAVR	0	0	1	0	0	0	92		C
75	2012-02-06	51	F	1.6	78	30.5	micsMVP	0	0	1	0	0	0	104		A
76	2012-02-13	88	F	1.63	75.7	28.7	micsAVR	0	0	0	0	0	0	66		C
77	2012-02-27	65	F	1.5	72.3	32.2	micsAVR	0	0	0	0	0	0	81		C
78	2012-03-02	71	M	1.81	94.1	28.9	micsAVR	0	0	0	0	0	0	95		B
79	2012-03-05	52	M	1.93	108.2	29.3	micsAVR	0	0	0	0	0	0	60		C
80	2012-03-19	47	M	1.85	87.1	25.4	MVR	0	0	1	0	0	0	71		D
81	2012-03-23	82	F	1.55	59.6	24.9	micsMVP	0	0	1	1	0	0	73		D
82	2012-03-26	59	F	1.66	58.5	21.4	micsAVR	0	0	1	1	0	0	113		B
83	2012-04-19	48	M	1.93	108.3	29.1	MVP	1	0	0	0	1	1	101		F
CSC(-)
	Date of surgery	Age	Sex	Height	Weight	BMI	Type of cardiac surgery	Enlarged LV	Enlarged RV	Enlarged LA	Enlarged RA	Ao Dilation	Pacing/AICD lead	from induction to ready for surgery	Complication	Anesthesiologist	Comment
1	2009-12-03						septal myectomy							33
2	2009-12-04						MVR TVR							36
3	2009-12-07						CABG							20
4	2009-12-07						CABG							20
5	2009-12-08						MVR							45
6	2009-12-09						CABG							24
7	2009-12-17						Bentall							64
8	2009-12-18						mics MVP							60
9	2010-01-04						CABG							47
10	2010-01-05						MVP+CABG							35
11	2010-01-07						TVR							70
12	2010-01-08						MVR							45
13	2010-01-14						CABG+MVP							30
14	2010-01-19						AVR+CABG							52
15	2010-01-20						MVP							31
16	2010-01-21						mics AVR							27
17	2010-01-21						CABG							32
18	2010-01-26						mics AVR							38
19	2010-01-29						CABG+MVR							40
20	2010-02-01						CABG							20
21	2010-02-02						CABG							33
22	2010-02-03						CABG							20
23	2010-02-09						CABG							39
24	2010-02-15						CABG							52
25	2010-02-15						CABG							30
26	2010-02-18						CABG							23
27	2010-02-22						CABG							28
28	2010-02-22						CABG							25
29	2010-02-25						MVR							55
30	2010-02-26						CABG							30
31	2010-03-01						AVR+CABG+MVP							41
32	2010-03-04						MVP							55
33	2010-03-08						CABG							25
34	2010-03-09						mics MVP							26
35	2010-03-22						mics MVP							25
36	2010-03-22						AVR							50
37	2010-03-25						CABG							35
38	2010-03-26						AVR							45
39	2010-03-29						CABG							22
40	2010-04-01						MVR							55
41	2010-04-01						CABG							57
42	2010-04-02						AVR							54
43	2010-04-02						CABG							71
44	2010-04-05						CABG							20
45	2010-04-08						AVR							45
46	2010-04-09						CABG							30
47	2010-04-09						AVR							35
48	2010-04-12						CABG							40
49	2010-04-12						AVR							30
50	2010-04-13						AVR							43
51	2010-04-13						AVR							41
52	2010-04-19						AVR+CABG							60
53	2010-04-20						CABG							50
54	2010-04-22						MVP							25
55	2010-04-22						CABG							15
56	2010-04-27						MVR							24
57	2010-05-04						MVP+excision of myxoma							47
58	2010-05-06						CABG							26
59	2010-05-06						CABG							63
60	2010-05-07						MVP							40
61	2010-05-11						CABG+MVP							40
62	2010-05-17						AVR							25
63	2010-05-19						MVP							33
64	2010-05-20						asending aorta replacement							43
65	2010-05-24						AVR							45
66	2010-05-24						mics MVP							38
67	2010-05-25						mics AVR							45
68	2010-05-27						MVP							60
69	2010-06-03						CABG							50
70	2010-06-10						AVR+CABG							40
71	2010-06-11						CABG							55
72	2010-06-17						MVR							45
73	2010-06-18						MVR							32
74	2010-06-28						MVR							24
75	2010-07-01						MVP							105
76	2010-07-01						CABG							28
77	2010-07-06						AVR							73
78	2010-07-07						AVR							38
79	2010-07-12						MVP							24
80	2010-07-15						MVP+CABG							37
81	2010-07-20						AVR							46
82	2010-07-23						TVR							47
83	2010-08-02						MVR							49
84	2010-08-03						CABG							60
85	2010-08-06						MVP							25
86	2010-08-09						MVP							34
87	2010-08-10						CABG							80
88	2010-08-10						AVR							43
89	2010-08-16						MVR							75
90	2010-08-19						CABG							54
91	2010-08-23						AVR							50
92	2010-08-31						CABG							53
93	2010-08-31						CABG							46
94	2010-09-02						AVR+MVP							35
95	2010-09-07						CABG							27
96	2010-09-07						AVR							49
97	2010-09-09						AVR+CABG							54
98	2010-09-13						CABG							23
99	2010-09-13						CABG							26
100	2010-09-14						MVP+TAP							33
101	2010-09-20						CABG							49
102	2010-09-20						MVP							35
103	2010-09-23						MVP							62
104	2010-09-24						AVR							36
105	2010-09-28						CABG							51
106	2010-09-30						AVR							44
107	2010-10-01						CABG							23
108	2010-10-01						CABG							37
109	2010-10-04						MVR+AVR							45
110	2010-10-04						CABG							20
111	2010-10-15						MVP+TVP							68
112	2010-10-18						MVP							40
113	2010-10-29						mics AVR							62
114	2010-11-05						resection of myxoma							36
115	2010-11-09						MVR							47
116	2010-11-15						CABG							36
117	2010-11-16						AVR							32
118	2010-11-16						AVR							40
119	2010-11-18						MVR							51
120	2010-11-19						AVR+CABG							32
121	2010-11-22						CABG							33
122	2010-11-23						AVR							29
123	2010-11-29						AVR							61
124	2010-12-02						mics AVR							41
125	2010-12-02						AVR							47
126	2010-12-06						CABG							15
127	2010-12-07						MVP							41
128	2010-12-07						CABG							32
129	2010-12-13						CABG							22
130	2010-12-13						mics AVR							21
131	2010-12-16						AVR+MVR							43
132	2010-12-17						AVR							33
133	2010-12-20						AVR+asending aorta replacement							20
134	2010-12-21						CABG							26
135	2010-12-22						MVP							23
136	2011-01-03						CABG							39
137	2011-01-06						mics AVR							25
138	2011-01-06						CABG							39
139	2011-01-07						CABG							35
140	2011-01-07						CABG							44
141	2011-01-10						AVR							48
142	2011-01-13						MVP							60
143	2011-01-13						TVR							25
144	2011-01-14						AVR+MVR							74
145	2011-01-20						AVR							24
146	2011-01-24						AVR							69
147	2011-01-27						mics MVP							65
148	2011-01-28						CABG							50
149	2011-01-31						CABG							37
150	2011-01-31						MVR							36
151	2011-02-01						AVR+CABG							25
152	2011-02-02						CABG							43
153	2011-02-03						CABG							22
154	2011-02-03						AVR							40
155	2011-02-04						CABG							58
156	2011-02-04						AVR							62
157	2011-02-07						AVR							48
158	2011-02-11						AVR							74
159	2011-02-14						excision of LA mass							26
160	2011-02-24						CABG							42
161	2011-02-24						MVP							49
162	2011-02-25						MVP+AVR							28
163	2011-03-01						MVP+CABG							40
164	2011-03-02						MVP+AVR							38
165	2011-03-07						CABG							30
166	2011-03-10						CABG							40
167	2011-03-14						CABG							35
168	2011-03-22						CABG							59
169	2011-03-31						CABG							32
170	2011-03-31						AVR							45
171	2011-04-01						AVR							36
172	2011-04-01						CABG							32
173	2011-04-05						AVR+CABG							30
174	2011-04-07						AVR							42
175	2011-04-11						MVP							35
176	2011-04-11						CABG							44
177	2011-04-13						CABG							55
178	2011-04-15						AVR							45
179	2011-04-17						CABG							42
180	2011-04-19						MVP							45
181	2011-04-27						MVR							32
182	2011-05-06						mics AVR							32
183	2011-05-10						AVR							45
184	2011-05-12						CABG							47
185	2011-05-13						AVR							33
186	2011-05-17						MVP							44
187	2011-05-20						CABG							39
188	2011-05-20						AVR							50
189	2011-05-23						AVR							78
190	2011-05-26						AVR							28
191	2011-05-27						AVR							50
192	2011-05-31						CABG							31
193	2011-06-03						TVR							46
194	2011-06-03						CABG+AVR							34
195	2011-06-13						mics MVR							80
196	2011-06-16						AVR							48
197	2011-06-17						MVR							101
198	2011-06-27						mics AVR							41
199	2011-06-28						AVR							54
200	2011-06-30						AVR							46
201	2011-06-30						CABG							33
202	2011-07-01						MVP							45
203	2011-07-05						AVR							63
204	2011-07-05						AVR							77
205	2011-07-06						AVR							38
206	2011-07-07						AVR							68
207	2011-07-08						CABG							43
208	2011-07-08						CABG							32
209	2011-07-12						CABG							61
210	2011-07-14						CABG							42
211	2011-07-14						AVR							32
212	2011-07-18						CABG							39
213	2011-07-19						AVR+asending aorta replacement							32
214	2011-07-21						MVR							38
215	2011-07-21						MVP							29
216	2011-07-25						MVP							57
217	2011-07-26						CABG							57
218	2011-07-28						AVR+CABG							57
219	2011-07-29						CABG							49
220	2011-08-08						mics MVP							94
221	2011-08-11						CABG							41
222	2011-08-12						CABG							65
223	2011-08-16						AVR							51
224	2011-08-18						CABG							60
225	2011-08-19						AVR							57
226	2011-08-22						AVR							37
227	2011-08-26						AVR							36
228	2011-08-29						CABG							57
229	2011-08-31						CABG							56
230	2011-09-06						CABG							38
231	2011-09-08						MVP							37
232	2011-09-15						ASD closure							44
233	2011-09-23						CABG							37
234	2011-09-26						CABG							54
235	2011-09-26						MVP							24
236	2011-09-27						CABG							13
237	2011-09-29						MVP							26
238	2011-09-30						AVR							40
239	2011-10-03						CABG+asending aorta replacement							77
240	2011-10-04						CABG							32
241	2011-10-14						CABG							23
242	2011-10-17						MVR							19
243	2011-10-18						mics AVR							41
244	2011-10-20						CABG							30
245	2011-10-27						MVR							58
246	2011-10-28						CABG							42
247	2011-10-31						AVR							48
248	2011-11-08						CABG							25
249	2011-11-11						CABG							33
250	2011-11-28						AVR							43
251	2011-12-01						AVR							32
252	2011-12-02						right atrial examination under CPB							37
253	2011-12-06						AVR							58
254	2011-12-09						CABG							27
255	2011-12-12						CABG							41
256	2011-12-15						AVR							55
257	2011-12-22						AVR							46
258	2012-01-05						AVR							35
259	2012-01-06						AVR							37
260	2012-01-12						MVR							76
261	2012-01-19						AVR+CABG							57
262	2012-01-27						CABG							37
263	2012-01-30						AVR							37
264	2012-01-31						MVR							61
265	2012-02-14						MVR							58
266	2012-02-24						MVR							56
267	2012-02-28						mics AVR							48
268	2012-03-01						CABG							49
269	2012-03-05						CABG							21
270	2012-03-08						AVR+CABG							53
271	2012-03-08						AVR							31
272	2012-03-16						CABG							29
273	2012-03-27						AVR							40
274	2012-04-02						CABG							37
275	2012-04-03						CABG							33
276	2012-04-05						MVP+CABG							45
277	2012-04-09						septal myectomy							88
278	2012-04-10						AVR							59
279	2012-04-12						MVP							42
280	2012-04-16						mics AVR							26
281	2012-04-16						AVR							33
282	2012-04-17						CABG							39
283	2012-04-26						CABG							69
284	2012-04-27						CABG							40
285	2012-04-30						AVR							58
